# Supplementary material for: UAF1 deubiquitinase complexes facilitate NLRP3 inflammasome activation by promoting NLRP3 expression
Source: Nat Commun. 2020 Nov 27;11:6042. doi: 10.1038/s41467-020-19939-8 (PMC7695691; doi:10.1038/s41467-020-19939-8)
Supplement: Supplementary file 4 — Source Data [file 41467_2020_19939_MOESM4_ESM.xlsx]

## Sheet: Fig 1
	Fig 1a
		WT			Uaf1cko
	US	1.43478	0.695652	2.17391	1.26087	1.26087	2.73913
	LPS	4	8.34783	6.65217	4.47826	6.47826	5.65217
	LPS+ATP	449.261	531.087	638.957	247.391	169.609	146.087
	LPS+Nig	533.87	685.174	566.652	293.87	121.435	182.696		IL-1β
		WT			Uaf1cko
	US	0.069355	0.045161	0.15	0.090323	0.027419	0.024194
	LPS	13.0887	13.8532	15.6855	10.4274	9.25	10.0258
	LPS+ATP	14.6919	14.8694	12.1693	9.27419	7.59516	8.2129
	LPS+Nig	12.429	13.4903	12.4032	7.98871	7.49839	8.81774		IL-6
		WT			Uaf1cko
	US	0.398118	0.345176	1.02988	0.429882	0.387529	0.376941
	LPS	41.8652	39.9522	43.8099	33.5322	28.9087	30.804
	LPS+ATP	45.8852	44.9111	42.2675	26.6005	26.3075	31.6652
	LPS+Nig	48.5922	49.3087	42.3769	31.6228	35.424	35.5581		TNF
	Fig 1d
		WT						Uaf1cko
	PBS	30.175	24.925	18.675
	LPS	266.05	231.863	193.363	524.987	192.613	270.488	52.8625	6.1125	27.05	18.8625	12.175	11.2375		IL-1β
		WT						Uaf1cko
	PBS	0.008	0.009	0.006
	LPS	6.315	7.006	6.284	6.161	3.066	6.711	4.341	4.35	4.749	4.556	4.312	4.429		IL-6
		WT						Uaf1cko
	PBS	0.110824	0.086	0.123
	LPS	17.1049	17.1455	16.3779	17.8743	13.9602	17.0026	2.87965	3.47612	1.15553	1.05847	1.60729	4.60553		TNF

## Sheet: Fig 2
	Fig 2b
		wt			Uaf1cko
	0	8.5857	9.60441	8.78483	1	1.02598	1.0315
	LPS	163.139	157.087	167.945	77.182	76.1052	86.4281
	Fig 2f
		Ctrl						UAF1
	Ctrl	0.131	0.153	0.171	0.143	0.152	0.154	0.139	0.131	0.146	0.129	0.105	0.089
	MyD88	17.322	25.497	24.566	26.275	16.482	22.44	47.216	50.422	36.437	23.002	59.759	54.295
	TRIF	4.391	5.725	5.464	6.011	5.712	6.411	17.273	14.678	15.294	16.11	10.938	9.977

## Sheet: Fig 3
	Fig 3a
		Ctrlsi RNA			Usp1si RNA			Usp12si RNA			Usp46si RNA
	0	2.21739	2.30435	1.82609	2.52174	0.086957	4.21739	2.04348	3.3913	1.13044	1.56522	1.69565	0.73913
	LPS+ATP	346.522	304.522	289.087	181.174	169.783	253.957	131.739	161.783	60.2609	174.174	176.304	162.087
	Fig 3h
		Ctrlsi RNA			Usp1si RNA			Usp12si RNA			Usp46si RNA
	0	1	1.01922	0.953605	1.3598	1.35067	1.37167	1.66325	1.31181	1.8782	1.5132	1.83449	1.69479
	LPS	43.9571	47.7256	47.7535	29.0154	33.9347	44.1869	23.7438	28.5356	21.5512	23.8429	21.4691	19.1094

## Sheet: Fig 4
	Fig 4a
		Ctrlsi RNA			Usp1si RNA			Usp12si RNA			Usp46si RNA
	0	1	0.798233	1.38503	0.812276	1.41504	1.90993	0.686963	0.799743	0.532813	2.15671	2.83221	2.41188
	LPS	10136	9890.64	10318.8	9598.95	9591.84	11624.5	7546.41	8429.74	6265.39	4989.29	4005.13	4946.06		Il1b
		Ctrlsi RNA			Usp1si RNA			Usp12si RNA			Usp46si RNA
	0	1	1.14	1.21	3.79	3.19	3.04	2.47	2.58	2.32	1.5	1.39	1.08
	LPS	130.13	145.49	158.54	138.42	154.88	99.53	62.81	63.08	66.05	47.32	50.36	52.64		Il6
		Ctrlsi RNA			Usp1si RNA			Usp12si RNA			Usp46si RNA
	0	1	1.19095	1.23263	2.05516	1.51026	1.75761	1.57043	1.52804	1.36488	2.03394	2.45048	2.20723
	LPS	650.525	639.904	615.257	687.2	598.375	594.614	355.587	324.963	406.928	470.967	486.959	437.882		Tnf
	Fig 4b
		Ctrl						USP1						USP12						USP46
	Ctrl	1.618	2.414	3.676	2.848	2.628	2.724	1.422	2.325	2.661	2.716	2.7	2.407	2.615	2.488	2.751	3.06	2.881	1.609	4.464	4.732	3.867	3.509	2.919	1.914
	p65	100.974	87.488	62.495	200.58	68.016	83.573	38.961	108.689	85.946	58.968	56.929	50.81	278.547	134.607	155.188	343.424	507.402	516.547	112.243	113.213	155.929	271.913	278.75	302.031

## Sheet: Fig 6
	Fig 6j
		DMSO			ML323
	0h	1	1	1	1	1	1
	4h	1.04246	1.05212	1.04124	0.896697	0.892592	0.89787
	8h	0.839483	0.818662	0.8178	0.250722	0.246347	0.243379
	12h	0.901566	0.900666	0.88965	0.234755	0.230216	0.228257

## Sheet: Fig 7
	Fig 7a
		DMSO			ML-323
	PBS	10.0625	10.875	1.125	3.125	9.25	5.75
	LPS	10.0625	10.875	1.125	3.125	9.25	5.75
	LPS.ATP	110.438	316.75	255.062	19.0625	17.5	56.4375
	LPS.Nig	165.938	183.188	105.75	16.4375	18.6875	23.0625
	Fig 7c
		DMSO					ML323
	PBS	81.625	112.188	69.875			69.4375	96.5625	22.625
	LPS	214.125	223.562	409.125	363.125	335.5	98.1875	108	99.25	114.375	69.875		IL-1β
		DMSO					ML323
	PBS	0.510753	0.349462				0.360215	0.387097
	LPS	101.801	99.9839	103.452	110.876	72.3656	96.6882	99.4677	107.188	102.828	107.72		IL-6
		DMSO					ML-323
	PBS	0	150.769				273.846	453.846
	LPS	6195.39	6755.39	8593.85	6324.61	10740.8	4524.61	2892.31	4730.77	3638.46	3698.46		TNF
	Fig 7d
		DMSO				ML323
	PBS	26.6125	3.8				1.7375	9.05
	FA	75.425	110.862	118.737	56.925	21.425	53.2375	22.6125	49.8625
	Fig 7g
		DMSO			ML323
	FA	2	3	2	1	0	0
	Fig 7h
		DMSO	ML323
dead	12h	1	0
	24h	1	0
	36h	5	2
	48h	9	2
	60h	5	4
	72h	1	1
	84h	1	0
	survived	5	19
	Fig 7k
		wt			Uaf1CKO
	FA	3	3	2	0	1	0

## Sheet: Fig s2
	Fig s2b
		Ctrlsi			Uaf1si
	US	2.52174	2	5.08696	4.52174	5.86956	6.3913
	LPS	6.74348	6.87391	11.6391	6.37391	13.1478	6.83913
	LPS+ATP	234.391	229.522	291.435	116.652	145.217	206.087

## Sheet: Fig s3
	Fig s3a
		WT			W48CKO
	US	9.34783	11.087	5.3913	10.1739	10.2609	6.82609
	LPS	15.3043	20.7826	20	15.8696	16.2609	9.95652
	LPS+poly(dA:dT)	548.957	388.652	475.391	231.391	268.609	268.217
	LPS+Flagellin	87.4783	79.6522	104.391	43.4348	54.9565	62.2609
	Fig s3b
		WT			Uaf1CKO
	US	10.5868	11.1307	11.1545	1.18612	1.12256	1.0291
	LPS	4772.21	4760.92	4209.01	2337.05	1972.91	2279.8		Il6
		WT			Uaf1CKO
	US	17.3	17.27	17.28	1.07	1.06	1
	LPS	2331.17	2037.23	1932.33	546.04	552.33	549.9		Tnf
	Fig s3c
		WT			Uaf1CKO
	US	1	1	0.551736	6.45983	4.55321	4.87024
	LPS	13968.3	15067.2	14386.3	11654.1	10899.9	10518.7

## Sheet: Fig s5
	Fig s5a
		Ctrl						USP1						USP12						USP46
	Ctrl	1.07803	1.02724	1.01358	1.0823	0.955118	0.84373	0.9389	0.947862	0.961519	0.95213	0.838182	0.711004	0.777341	0.77362	0.853008	0.830267	0.769072	0.730205	1.8681	1.75853	1.7883	1.84329	1.67376	1.32396
	MyD88	14.0861	13.9273	25.0426	20.6498	9.9532	17.4507	18.303	28.7355	23.2617	19.7596	25.3311	17.6334	80.249	39.785	60.067	79.487	113.622	87.965	97.494	141.164	167.52	172.126	163.082	153.022
	TRAF6	11.5182	16.7231	22.38	17.9646	11.8498	28.467	14.6247	19.6196	15.4022	14.4655	15.2311	10.648	37.788	25.961	27.605	34.338	69.816	68.77	69.925	70.505	109.851	106.755	70.396	92.118
	TAB1+TAK1	6.97518	10.4952	9.98264	9.08386	10.0138	6.46561	6.43147	8.20855	7.94352	7.1079	7.25983	5.90568	21.09	19.086	16.772	24.325	23.341	32.288	49.45	47.597	39.651	45.332	47.455	36.483
